# Supplementary material for: Strategic Structural Control of Polyserotonin Nanoparticles and Their Application as pH-Responsive Nanomotors
Source: Nanomaterials (Basel). 2024 Mar 14;14(6):519. doi: 10.3390/nano14060519 (PMC10975037; doi:10.3390/nano14060519)
Supplement: Supplementary file 1 [file nanomaterials-14-00519-s001.zip]

Archive with 1 entries (1 files):
- nanomaterials-2901366-supplementary.pdf
